# Supplementary material for: No Change – No Gain; The Effect of Age, Sex, Selected Genes and Training on Physiological and Performance Adaptations in Cross-Country Skiing
Source: Front Physiol. 2020 Oct 26;11:581339. doi: 10.3389/fphys.2020.581339 (PMC7649780; doi:10.3389/fphys.2020.581339)
Supplement: Supplementary file 6 [file Table_6.xlsx]

## Sheet: ACTN3
ACTN3 R557X
	Genotypes									Alleles
Sample size	RR		RX		XX		Mean		p-value (ANOVA)	R allele					X allele
	7		13		9		29			20					22
Variables	Mean	SD	Mean	SD	Mean	SD	Mean	SD		Mean	SD	Mean diff. from XX	Effect size (Cohen's d)	p-value (t-test)	Mean	SD	Mean diff. from RR	Effect size (Cohen's d)	p-value (t-test)
RUN-VO2max
mL-1 · kg · min-1	64.1	5.4	69.8	5	66.7	7.1	67.4	6.1	0.118	67.7653	5.69881	-1.0779	-0.18	0.666	68.5082	5.98461	4.4636	0.78	0.09
L-1 · min-1	4.9	0.73581	5	0.71231	4.8	0.31176	4.9	0.60725	0.765	4.9679	0.70405	-0.1444	-0.24	0.451	4.9364	0.57983	0.0552	0.09	0.838
mL-1 · kg-0.67 · min-1	267.104	22.8788	285.686	25.2285	273.61	22.4009	277.453	24.3169	0.231	279.182	25.4947	-5.5723	-0.23	0.577	280.746	24.3269	13.6424	0.58	0.201
DP-VO2peak
mL-1 · kg · min-1	54.3954	5.46729	60.7571	6.21003	57.4793	3.6381	58.2043	5.79103	0,052&	58.5305	6.59451	-1.0512	-0.18	0.587	59.4162	5.45893	5.0208	0.94	0,043*
L-1 · min-1	4.169	0.58047	4.3901	0.71726	4.1648	0.33324	4.2669	0.5807	0.605	4.3128	0.66561	-0.148	-0.26	0.535	4.298	0.59088	0.129	0.22	0.618
mL-1 · kg-0.67 · min-1	227.439	21.546	249.308	28.7364	236.011	10.9391	239.903	23.9238	0.124	241.654	27.9763	-5.643	-0.24	0.443	243.868	23.7116	16.4291	0.72	0.115
CDP at LT
mL-1 · kg · m	0.1854	0.0156	0.1859	0.01903	0.1995	0.016	0.19	0.01804	0.164	0.1857	0.01748	0.0138	0.82	0.055	0.1915	0.01884	0.0061	0.34	0.451
mL-1 · kg-0.67 · m	0.773	0.042	0.76	0.074	0.82	0.064	0.782	0.068	0.118	0.765	0.064	0.055	0.88	0,041*	0.785	0.07529	0.012	0.18	0.69
MAS
m · min-1	294.859	17.7716	330.344	41.0691	290.384	31.8152	309.377	38.1116	0,021*&&	317.924	38.2955	-27.5403	-0.77	0.071	313.996	41.8784	19.1378	0.51	0.254
Strength
1RM half squat (kg)	126.047	14.7124	131.702	20.2135	132.784	24.6466	130.636	20.0512	0.79	129.618	18.1575	3.1656	0.16	0.704	132.165	21.6335	6.1183	0.31	0.495
1RM pull-down (kg)	102.575	13.2124	94.7885	16.5135	95.1306	7.8398	96.7741	13.5259	0.443	97.5137	15.5523	-2.3831	-0.18	0.588	94.9284	13.3892	-7.6466	-0.58	0.198
Power half squat (w)	950.104	209.256	942.415	176.794	850.506	184.276	914.795	185.92	0.467	945.248	183.607	-94.7418	-0.52	0.214	903.026	181.511	-47.0782	-0.25	0.572
Power pull-down (w)	579.049	155.661	522.954	173.669	549.627	87.2003	544.772	144.268	0.719	542.587	165.693	7.0396	0.05	0.906	533.865	142.519	-45.184	-0.32	0.48
Values are presented as means and standard deviation (SD) for gender corrected data; Kg. kilograms. RUN-VO2max, maximal oxygen uptake in running. mL-1 · kg · min-1, milliliters per kilogram bodyweight per minute. L-1 · min-1, liters per minute. mL-1 · kg-0.67 · min-1, milliliters per kilogram raised to the power of 0.67 per minute. CDP, oxygen cost of double-poling at lactate threshold. LT, lacta…
Cohen's d: <0.50 - small effect, ≥ 0.5 - moderate effect, ≥ 0.8 - large effect (Cohen, 1988)
* p < 0.05 significant correlation.
** p < 0.01 significant correlation.
&post-hoc p=0,045 (RR vs RX)
&&post-hoc p=0,032 (RX vs XX)

## Sheet: ACE
ACE I/D
	Genotypes									Alleles
Sample size	DD		ID		II		Mean		p-value (ANOVA)	D allele					I allele
N	9		16		4		29			25					20
Variables	Mean	SD	Mean	SD	Mean	SD	Mean	SD		Mean	SD	Mean diff. from II	Effect size (Cohen's d)	p-value (t-test)	Mean	SD	Mean diff. from DD	Effect size (Cohen's d)	p-value (t-test)
RUN-VO2max
mL-1 · kg · min-1	66.4324	7.37318	66.6079	5.30189	72.9688	3.19839	67.4308	6.06434	0.144	66.5447	5.97473	6.4241	1.14	0.047*	67.8801	5.5337	1.4477	0.24	0.562
L-1 · min-1	5.103	0.60247	4.8566	0.6712	4.7841	0.27337	4.9231	0.60725	0.568	4.9453	0.64586	-0.1612	-0.27	0.631	4.8421	0.60692	-0.2609	-0.44	0.293
mL-1 · kg-0.67 · min-1	278.065	29.0369	273.939	23.7387	290.132	13.0983	277.453	24.3169	0.507	275.424	25.2456	14.7076	0.62	0.269	277.178	22.7188	-0.888	-0.04	0.929
DP-VO2peak
mL-1 · kg · min-1	57.3781	5.95608	57.8554	6.23964	61.4586	2.63059	58.2043	5.79103	0.488	57.6836	6.01771	3.775	0.67	0.233	58.5761	5.83231	1.198	0.21	0.615
L-1 · min-1	4.4316	0.53431	4.2381	0.65631	4.011	0.24326	4.2669	0.5807	0.479	4.3078	0.61104	-0.2968	-0.52	0.352	4.1927	0.59841	-0.2389	-0.42	0.314
mL-1 · kg-0.67 · min-1	240.748	24.0606	238.364	26.9748	244.153	11.0045	239.903	23.9238	0.909	239.223	25.4776	4.9306	0.21	0.709	239.522	24.4789	-1.2264	-0.05	0.901
CDP at LT
mL-1 · kg · m	0.1756	0.01393	0.1944	0.01651	0.2049	0.01176	0.19	0.01804	0,005**&	0.1876	0.01787	0.0173	1.02	0.075	0.1965	0.01599	0.0209	1.38	0,002**
mL-1 · kg-0.67 · m	0.738	0.066	0.799	0.065	0.811	0.035	0.782	0.068	0.053	0.777	0.071	0.034	0.51	0.352	0.738	0.066	0.064	1.05	0,015*
MAS
m · min-1	328.579	36.9785	300.281	39.6109	302.554	21.3457	309.377	38.1116	0.193	310.469	40.3562	-7.9141	-0.21	0.707	300.736	36.2148	-27.8427	-0.78	0.068
Strength
1RM half squat (kg)	131.27	23.1769	130.832	17.9674	128.475	25.9202	130.636	20.0512	0.974	130.996	19.5804	-2.5209	-0.13	0.821	130.335	19.0798	-0.9342	-0.05	0.911
1RM pull-down (kg)	102.728	9.81956	96.8094	14.7573	83.2375	3.2927	96.7741	13.5259	0,05&&	98.94	13.2913	-15.7025	-1.27	0,00006**	94.095	14.3061	-8.6328	-0.67	0.113
Power half squat (w)	923.307	205.542	924.697	198.958	858.512	93.6904	914.795	185.92	0.819	924.176	196.952	-65.6635	-0.36	0.317	910.763	181.712	-12.5439	-0.07	0.871
Power pull-down (w)	579.86	131.939	546.676	159.833	458.209	79.9968	544.772	144.268	0.386	558.622	148.437	-100.413	-0.72	0.202	528.983	149.989	-50.8769	-0.36	0.389
Values are presented as means and standard deviation (SD) for gender corrected data; Kg. kilograms. RUN-VO2max, maximal oxygen uptake in running. mL-1 · kg · min-1, milliliters per kilogram bodyweight per minute. L-1 · min-1, liters per minute. mL-1 · kg-0.67 · min-1, milliliters per kilogram raised to the power of 0.67 per minute. CDP, oxygen cost of double-poling at lactate threshold. LT, lacta…
Cohen's d: <0.50 - small effect, ≥ 0.5 - moderate effect, ≥ 0.8 - large effect (Cohen, 1988)
* p < 0.05 significant correlation.
** p < 0.01 significant correlation.
&post-hoc p=0.01 (DD vs. II); p=0.018 (DD vs. ID)
&& post-hoc p=0.04 (DD vs II)

## Sheet: PPARGC1A
PPARGC1A rs819267
	Genotypes									Alleles
Sample size	CC		CT		TT		Mean		p-value (ANOVA)	C allele					T allele
N	8		20		1		29			28					21
Variables	Mean	SD	Mean	SD	Mean	SD	Mean	SD		Mean	SD	Mean diff. from TT	Effect size (Cohen's d)	p-value (t-test)	Mean	SD	Mean diff. from CC	Effect size (Cohen's d)	p-value (t-test)
RUN-VO2max
mL-1 · kg · min-1	69.1998	5.3694	65.9947	5.37724	82	-	67.4308	6.06434	0,017*	66.9105	5.47686	15.0895	-	0,012*	66.7569	6.29821	-2.4429	-0.41	0.341
L-1 · min-1	5.1844	0.66438	4.7592	0.49976	6.109	-	4.9231	0.60725	0,028*	4.8807	0.57311	1.2283	-	0,045*	4.8235	0.56924	-0.3609	-0.62	0.156
mL-1 · kg-0.67 · min-1	287.167	22.3819	270.435	19.716	340.1	-	277.453	24.3169	0,004**	275.216	21.5096	64.8843	-	0,006**	273.753	24.5028	-13.4139	-0.57	0.189
DP-VO2peak
mL-1 · kg · min-1	60.6041	6.56366	57.1296	5.44347	60.5	-	58.2043	5.79103	0.342	58.1223	5.88013	2.3777	-	0.694	57.2901	5.35637	-3.314	-0.59	0.173
L-1 · min-1	4.5435	0.58506	4.1439	0.56523	4.513	-	4.2669	0.5807	0.242	4.2581	0.58939	0.2549	-	0.674	4.1614	0.55678	-0.3821	-0.69	0.115
mL-1 · kg-0.67 · min-1	251.677	25.4391	234.638	22.6054	251	-	239.903	23.9238	0.215	239.506	24.2657	11.4937	-	0.645	235.417	22.3205	-16.2601	-0.71	0.103
CDP at LT
mL-1 · kg · m	0.195	0.01548	0.1886	0.0193	0.179	-	0.19	0.01804	0.595	0.1904	0.01824	-0.0114	-	0.544	0.1881	0.01892	-0.0069	-0.39	0.373
mL-1 · kg-0.67 · m	0.808	0.048	0.773	0.074	0.744	-	0.7819	0.068	0.417	0.783	0.068	-0.039	-	0.579	0.772	0.072	-0.036	-0,55	0.206
MAS
m · min-1	312.807	29.6494	306.6	41.9762	337.479	-	309.377	38.1116	0.715	308.373	38.4187	29.1057	-	0.463	308.07	41.4645	-4.7373	-0.12	0.771
Strength
1RM half squat (kg)	136.652	12.8907	127.084	22.0957	150	-	130.636	20.0512	0.337	129.919	20.0639	20.0814	-	0.335	128.229	22.1084	-8.4225	-0.43	0.325
1RM pull-down (kg)	100.356	15.2272	95.18	13.2498	100	-	96.7741	13.5259	0.655	96.6589	13.7596	3.3411	-	0.813	95.4095	12.9571	-4.9468	-0.37	0.388
Power half squat (w)	935.786	168.952	898.888	198.201	1049.1	-	914.795	185.92	0.699	909.821	187.553	139.279	-	0.472	906.399	195.816	-29.3866	-0.16	0.713
Power pull-down (w)	565.429	141.647	541.363	150.307	447.7	-	544.772	144.268	0.745	548.239	145.68	-100.539	-	0.503	536.903	147.92	-28.5264	-0.2	0.643
Values are presented as means and standard deviation (SD) for gender corrected data; Kg. kilograms. RUN-VO2max, maximal oxygen uptake in running. mL-1 · kg · min-1, milliliters per kilogram bodyweight per minute. L-1 · min-1, liters per minute. mL-1 · kg-0.67 · min-1, milliliters per kilogram raised to the power of 0.67 per minute. CDP, oxygen cost of double-poling at lactate threshold. LT, lacta…
Cohen's d: <0.50 - small effect, ≥ 0.5 - moderate effect, ≥ 0.8 - large effect (Cohen, 1988)
* p < 0.05 significant correlation.
** p < 0.01 significant correlation.

## Sheet: PPARA
PPARA rs4253778
	Genotypes									Alleles
Sample size	GG		GC		CC		Mean		p-value (ANOVA)	G allele					C allele
	20		7		2		29			27					9
Variables	Mean	SD	Mean	SD	Mean	SD	Mean	SD		Mean	SD	Mean diff. from CC	Effect size (Cohen's d)	p-value (t-test)	Mean	SD	Mean diff. from GG	Effect size (Cohen's d)	p-value (t-test)
RUN-VO2max
mL-1 · kg · min-1	67.2353	6.24171	69.3091	5.3958	62.8115	6.83298	67.4308	6.06434	0.411	67.773	6.00387	-4.9615	-0.84	0.272	67.8652	5.99012	0.6299	0.1	0.801
L-1 · min-1	4.9888	0.61394	4.7632	0.69045	4.8255	0.13726	4.9231	0.60725	0.696	4.9303	0.62897	-0.1048	-0.17	0.819	4.7771	0.60054	-0.2117	-0.35	0.395
mL-1 · kg-0.67 · min-1	278.112	24.5616	279.713	26.9212	262.954	16.7669	277.453	24.3169	0.691	278.527	24.6701	-15.5735	-0.65	0.392	275.988	25.1658	-2.1238	-0.09	0.832
DP-VO2peak
mL-1 · kg · min-1	58.4815	6.15676	59.1125	4.75833	52.2534	2.1933	58.2043	5.79103	0.323	58.6451	5.74498	-6.3917	-1.15	0.135	57.5883	5.17018	-0.8932	-0.15	0.708
L-1 · min-1	4.3584	0.57619	4.0728	0.64067	4.0304	0.35825	4.2669	0.5807	0.463	4.2844	0.59464	-0.254	-0.44	0.56	4.0634	0.56941	-0.295	-0.52	0.211
mL-1 · kg-0.67 · min-1	242.314	24.4708	238.9	24.7514	219.3	0.35384	239.903	23.9238	0.443	241.429	24.1102	-22.1284	-0.95	0.213	234.544	23.1124	-7.7697	-0.33	0.428
CDP at LT
mL-1 · kg · m	0.1874	0.01936	0.2011	0.00993	0.1773	0.009	0.19	0.01804	0.132	0.191	0.01827	-0.0137	-0.77	0.308	0.1958	0.01394	0.0084	0.48	0.256
mL-1 · kg-0.67 · m	0.776	0.077	0.809	0.034	0.742	0.005	0.782	0.068	0.385	0.785	0.069	-0.043	-0.65	0.401	0.794	0.041	0.018	0.27	0.511
MAS
m · min-1	315.217	41.5739	296.256	30.6213	296.897	2.37805	309.377	38.1116	0.486	310.301	39.3845	-13.4042	-0.35	0.64	296.398	26.5337	-18.8188	-0.51	0.225
Strength
1RM half squat (kg)	130.664	22.3784	129.609	16.2383	133.43	0	130.636	20.0512	0.975	130.421	20.8217	3.0091	0.15	0.842	130.564	13.8374	-0.1	-0.01	0.991
1RM pull-down (kg)	98.6125	13.9301	90.275	11.8512	101.138	13.8416	96.7741	13.5259	0.346	96.4509	13.7142	4.6866	0.35	0.645	92.6889	12.3382	-5.9236	-0.45	0.283
Power half squat (w)	937.837	190.578	889.281	184.601	760.92	104.582	914.795	185.92	0.424	926.632	186.692	-165.711	-0.92	0.231	857.191	171.564	-80.6464	-0.44	0.309
Power pull-down (w)	580.183	121.864	437.09	172.958	567.551	117.61	544.772	144.268	0.071	543.085	147.781	24.4664	0.17	0.822	466.081	165.754	-114.102	-0.85	0,047*
Values are presented as means and standard deviation (SD) for gender corrected data; Kg. kilograms. RUN-VO2max, maximal oxygen uptake in running. mL-1 · kg · min-1, milliliters per kilogram bodyweight per minute. L-1 · min-1, liters per minute. mL-1 · kg-0.67 · min-1, milliliters per kilogram raised to the power of 0.67 per minute. CDP, oxygen cost of double-poling at lactate threshold. LT, lacta…
Cohen's d: <0.50 - small effect, ≥ 0.5 - moderate effect, ≥ 0.8 - large effect (in bold) (Cohen, 1988)
* p < 0.05 significant correlation.
** p < 0.01 significant correlation.

## Sheet: PPARG
	PPARG rs1801282
	Genotypes
Sample size	GG		GC		Mean		Mean diff.	Effect size (Cohen's d)	p-value (t-test)
	24		5		29
Variables	Mean	SD	Mean	SD	Mean	SD
RUN-VO2max
mL-1 · kg · min-1	67.7944	5.48818	65.6855	8.92424	67.4308	6.06434	-2.1089	-0.35	0.489
L-1 · min-1	4.8612	0.61699	5.2201	0.50902	4.9231	0.60725	0.3589	0.61	0.236
mL-1 · kg-0.67 · min-1	277.305	22.9719	278.165	33.2277	277.453	24.3169	0.8604	0.04	0.944
DP-VO2peak
mL-1 · kg · min-1	57.6389	5.4572	60.9181	7.23789	58.2043	5.79103	3.2792	0.58	0.257
L-1 · min-1	4.1398	0.52656	4.8765	0.45248	4.2669	0.5807	0.7367	1.45	0,007**
mL-1 · kg-0.67 · min-1	235.994	21.8113	258.663	27.192	239.903	23.9238	22.6684	1.02	0.052
CDP at LT
mL-1 · kg · m	0.1883	0.01911	0.1982	0.00867	0.19	0.01804	0.0099	0.56	0.093
mL-1 · kg-0.67 · m	0.769	0.064	0.843	0.053	0.782	0.068	0.07443	1.22	0,022*
MAS
m · min-1	309.519	38.1756	308.696	42.2706	309.377	38.1116	-0.8233	-0.02	0.966
Strength
1RM half squat (kg)	130.967	21.3766	129.112	14.0372	130.636	20.0512	-1.8551	-0.09	0.855
1RM pull-down (kg)	94.6052	12.7373	107.185	13.5668	96.7741	13.5259	12.5798	1	0.057
Power half squat (w)	871.86	174.041	1112.3	85.8311	914.795	185.92	240.436	1.49	0,006**
Power pull-down (w)	515.926	133.084	683.234	122.043	544.772	144.268	167.308	1.3	0,015*
Values are presented as means and standard deviation (SD) for gender corrected data; Kg. kilograms. RUN-VO2max, maximal oxygen uptake in running. mL-1 · kg · min-1, milliliters per kilogram bodyweight per minute. L-1 · min-1, liters per minute. mL-1 · kg-0.67 · min-1, milliliters per kilogram raised to the power of 0.67 per minute. CDP, oxygen cost of double-poling at lactate threshold. LT, lacta…
Cohen's d: <0.50 - small effect, ≥ 0.5 - moderate effect, ≥ 0.8 - large effect (in bold) (Cohen, 1988)
* p < 0.05 significant correlation.
** p < 0.01 significant correlation.

## Sheet: ACSL1
ACSL1 rs6552828
	Genotype									Alleles
Sample size	GG		GA		AA		Mean		p-value (ANOVA)	G alelle					A allele		A allele
N	11		13		5		29			24					18
Variables	Mean	SD	Mean	SD	Mean	SD	Mean	SD		Mean	SD	Mean diff. from AA	Effect size (Cohen's d)	p-value (t-test)	Mean	SD	Mean diff. from GG:	Effect size (Cohen's d)	p-value (t-test)
RUN-VO2max
mL-1 · kg · min-1	63.9413	4.13054	69.2537	6.89302	70.3679	4.14372	67.4308	6.06434	0,044*	66.8189	6.28639	3.549	0.6	0.241	69.5632	6.15166	5.6219	1.04	0,013*
L-1 · min-1	4.6725	0.54716	5.0835	0.57257	5.0572	0.75525	4.9231	0.60725	0.226	4.8951	0.58736	0.1621	0.27	0.596	5.0762	0.6048	0.4037	0.7	0.082
mL-1 · kg-0.67 · min-1	263.084	16.4096	285.549	26.3489	288.015	21.5154	277.453	24.3169	0,038*	275.253	24.6991	12.7626	0.54	0.294	286.234	24.5007	23.1504	1.08	0,01**
DP-VO2peak
mL-1 · kg · min-1	56.1563	5.62512	59.6283	6.13904	59.0075	4.86334	58.2043	5.79103	0.335	58.0369	6.04512	0.9706	0.17	0.74	59.4559	5.67893	3.2996	0.59	0.139
L-1 · min-1	4.1227	0.6943	4.3974	0.53773	4.2445	0.41804	4.2669	0.5807	0.528	4.2715	0.61644	-0.027	-0.05	0.927	4.3549	0.50019	0.2322	0.41	0.304
mL-1 · kg-0.67 · min-1	231.528	26.1943	246.312	23.7876	241.662	16.2261	239.903	23.9238	0.327	239.536	25.4984	2.1255	0.09	0.86	245.02	21.5862	13.4923	0.59	0.144
CDP at LT
mL-1 · kg · m	0.1912	0.01624	0.1888	0.01739	0.1907	0.02649	0.19	0.01804	0.949	0.1899	0.01655	0.0008	0.04	0.929	0.1893	0.01948	-0.0019	-0.11	0.794
mL-1 · kg-0.67 · m	0.785	0.051	0.779	0.069	0.781	0.105	0.7819	0.068	0.975	0.782	0.06	-0.001	-0.01	0.984	0.785	0.051	-0.006	-0.09	0.826
MAS
m · min-1	295.279	26.0054	318.812	36.2758	315.862	60.3368	309.377	38.1116	0.305	308.026	33.5271	7.836	0.21	0.684	317.992	42.2769	22.7128	0.62	0.121
Strength
1RM half squat (kg)	132.659	16.0391	126.507	24.9657	137.325	11.9829	130.636	20.0512	0.564	129.182	21.3293	8.1434	0.41	0.421	129.512	22.3297	-3.1472	-0.16	0.698
1RM pull-down (kg)	99.9591	13.6504	94.775	14.3637	94.965	12.2834	96.7741	13.5259	0.628	97.151	13.9864	-2.186	-0.16	0.749	94.8278	13.459	-5.1313	-0.39	0.331
Power half squat (w)	907.483	223.442	906.559	190.525	950.833	100.55	914.795	185.92	0.899	906.961	200.561	43.8727	0.24	0.488	918.857	168.579	11.3739	0.06	0.88
Power pull-down (w)	559.85	188.752	546.539	124.734	507.007	86.7799	544.772	144.268	0.804	552.64	153.797	-45.6327	-0.32	0.53	535.558	114.396	-24.2921	-0.17	0.668
Values are presented as means and standard deviation (SD) for gender corrected data; Kg. kilograms. RUN-VO2max, maximal oxygen uptake in running. mL-1 · kg · min-1, milliliters per kilogram bodyweight per minute. L-1 · min-1, liters per minute. mL-1 · kg-0.67 · min-1, milliliters per kilogram raised to the power of 0.67 per minute. CDP, oxygen cost of double-poling at lactate threshold. LT, lacta…
Cohen's d: <0.50 - small effect, ≥ 0.5 - moderate effect, ≥ 0.8 - large effect (Cohen, 1988)
* p < 0.05 significant correlation.
** p < 0.01 significant correlation.

## Sheet: IL6
IL6 rs1474347
	Genotypes									Alleles
Sample size	CC		AC		AA		Mean		p-value (ANOVA)	C allele					A allele
	7		20		2		29			27					22
Variables	Mean	SD	Mean	SD	Mean	SD	Mean	SD		Mean	SD	Mean diff. from AA	Effect size (Cohen's d)	p-value (t-test)	Mean	SD	Mean diff. from CC	Effect size (Cohen's d)	p-value (t-test)
RUN-VO2max
mL-1 · kg · min-1	67.6777	4.6992	67.3529	6.86907	67.3449	0.42179	67.4308	6.06434	0.993	67.4371	6.29267	-0.0922	-0.02	0.984	67.3522	6.53444	-0.3255	-0.05	0.904
L-1 · min-1	5.0416	0.92971	4.9059	0.50848	4.6806	0.06766	4.9231	0.60725	0.754	4.941	0.62617	-0.2604	-0.43	0.568	4.8854	0.48841	-0.1562	-0.26	0.682656
mL-1 · kg-0.67 · min-1	280.075	26.9384	276.974	25.2412	273.062	2.47091	277.453	24.3169	0.931	277.778	25.1986	-4.7159	-0.19	0.797	276.619	24.0428	-3.4568	-0.14	0.75
DP-VO2peak
mL-1 · kg · min-1	57.5326	3.93168	58.6408	6.56863	56.1903	3.37431	58.2043	5.79103	0.81	58.3535	5.94497	-2.1632	-0.38	0.619	58.418	6.33244	0.8854	0.15	0.731
L-1 · min-1	4.2934	0.7933	4.2932	0.53104	3.911	0.18932	4.2669	0.5807	0.684	4.2932	0.59271	-0.3822	-0.67	0.379	4.2584	0.51913	-0.035	-0.06	0.893
mL-1 · kg-0.67 · min-1	238.318	23.1723	241.635	25.4271	228.12	12.8266	239.903	23.9238	0.747	240.775	24.4658	-12.6555	-0.53	0.48	240.407	24.67	2.0883	0.09	0.845
CDP at LT
mL-1 · kg · m	0.196	0.02082	0.188	0.01793	0.1895	0.00836	0.19	0.01804	0.619	0.1901	0.01865	-0.0006	-0.03	0.969	0.1881	0.01716	-0.0079	-0.45	0.326
mL-1 · kg-0.67 · m	0.806	0.053	0.774	0.074	0.767	0.031	0.7819	0.068	0.55	0.783	0.07	-0.016	-0.24	0.763	0.774	0.071	-0.032	-0.48	0.763
MAS
m · min-1	298.039	45.4717	314.424	37.4158	298.59	4.772	309.377	38.1116	0.585	310.176	39.4174	-11.5861	-0.3	0.686	312.985	35.9083	14.9456	0.4	0.376
Strength
1RM half squat (kg)	137.085	30.1559	128.422	17.6893	133.43	0	130.636	20.0512	0.654	130.421	20.8217	3.0091	0.15	0.842	128.877	16.8902	-8.2081	-0.41	0.384
1RM pull-down (kg)	98.6179	18.8067	96.6712	12.3918	91.35	0	96.7741	13.5259	0.809	97.1759	13.9496	-5.8259	-0.43	0,039*	96.1875	11.8904	-2.4304	-0.18	0.687
Power half squat (w)	932.467	227.7	930.875	173.99	700.979	19.8114	914.795	185.92	0.248	931.243	182.694	-230.264	-1.31	0.092	909.976	178.841	-22.4918	-0.12	0.798
Power pull-down (w)	509.097	215.101	559.415	123.121	523.197	54.8848	544.772	144.268	0.727	546.37	149.198	-23.1727	-0.16	0.831	556.123	118.204	47.0256	0.33	0.463
Values are presented as means and standard deviation (SD) for gender corrected data; Kg. kilograms. RUN-VO2max, maximal oxygen uptake in running. mL-1 · kg · min-1, milliliters per kilogram bodyweight per minute. L-1 · min-1, liters per minute. mL-1 · kg-0.67 · min-1, milliliters per kilogram raised to the power of 0.67 per minute. CDP, oxygen cost of double-poling at lactate threshold. LT, lacta…
Cohen's d: <0.50 - small effect, ≥ 0.5 - moderate effect, ≥ 0.8 - large effect (Cohen, 1988)
* p < 0.05 significant correlation.
** p < 0.01 significant correlation.
